# Supplementary material for: Serosurvey in Two Dengue Hyperendemic Areas of Costa Rica Evidence Active Circulation of WNV and SLEV in Peri-Domestic and Domestic Animals and in Humans
Source: Pathogens. 2022 Dec 21;12(1):7. doi: 10.3390/pathogens12010007 (PMC9863573; doi:10.3390/pathogens12010007)
Supplement: Supplementary file 1 [file pathogens-12-00007-s001.zip]

Archive with 2 entries (2 files):
- Table S1 birds.xlsx
- Table S2 mosquitoes.xlsx
