# Supplementary material for: Serosurvey in Two Dengue Hyperendemic Areas of Costa Rica Evidence Active Circulation of WNV and SLEV in Peri-Domestic and Domestic Animals and in Humans
Source: Pathogens. 2022 Dec 21;12(1):7. doi: 10.3390/pathogens12010007 (PMC9863573; doi:10.3390/pathogens12010007)
Supplement: Supplementary file 1 [file pathogens-12-00007-s001.zip › Table S1 birds.xlsx]

## Sheet: Table S1
ID	Species	Gender	Age	Weight (gr)	Collection date	Household	Coordinates N	Coordinates W
ASCA1	Aimophila ruficauda	M	Ad	37	2017-07-25	CSCA	09°59.599	085°40.367
ASCA2	Aimophila ruficauda	M	Ad	40	2017-07-25	CSCA	09°59.599	085°40.367
ASCA3	Amazilia rutila	NA	Ad	10	2017-07-25	CSCA	09°59.599	085°40.367
ASCA4	Aimophila ruficauda	M	Ad	36	2017-07-25	CSCA	09°59.599	085°40.367
ASCA5	Euphonia hirundinacea	M	Ad	17	2017-07-25	CSCA	09°59.599	085°40.367
ASCA6	Columbina inca	NA	Ad	52	2017-07-25	CSCA	09°59.599	085°40.367
ASCB1	Pitangus sulphuratus	M	Ad	80	2017-07-26	CSCB	10° 0'17.57	085°41'7.96
ASCC1	Polioptila plumbea	M	Ad	7	2017-09-16	CSCC	09°59'45.12	085°41'58.87
ASCC2	Columbina inca	H	Ad	54	2017-09-16	CSCC	09°59'45.12	085°41'58.87
ASCD1	Turdus grayi	M	Ad	82	2017-09-16	CSCD	09°59'52.57	085°41'44.99
ASCD2	Turdus grayi	M	Ad	80	2017-09-16	CSCD	09°59'52.57	085°41'44.99
ASCE1	Amazilia rutila	H	Ad	4	2017-10-20	CSCE	10° 0'40.80	085°43'3.30
ASCE2	Amazilia rutila	H	Ad	4	2017-10-20	CSCE	10° 0'40.80	085°43'3.30
ASCH1	Campylorhynchus rufinucha	M	Ad	28	2017-11-18	CSCH	10° 4'59.05	85°46'6.44
ASCH2	Campylorhynchus rufinucha	M	Ad	29	2017-11-18	CSCH	10° 4'59.05	85°46'6.44
ASCH3	Campylorhynchus rufinucha	M	Ad	35	2017-11-18	CSCH	10° 4'59.05	85°46'6.44
ASCI1	Eumomota superciliosa	H	Ad	57	2018-02-09	CSCA	09°59.599	085°40.367
ASCI2	Columbina inca	H	Ad	36	2018-02-10	CSCA	09°59.599	085°40.367
ASCI3	Columbina inca	M	Ad	52	2018-02-10	CSCA	09°59.599	085°40.367
ASCI4	Columbina inca	H	Ad	38	2018-02-10	CSCA	09°59.599	085°40.367
ASCI5	Quiscalus mexicanus	H	Ad	120	2018-02-10	CSCA	09°59.599	085°40.367
ASCI6	Pitangus sulphuratus	H	Ad	65	2018-02-10	CSCA	09°59.599	085°40.367
ASCI7	Pitangus sulphuratus	H	Ad	64	2018-02-10	CSCA	09°59.599	085°40.367
ASCJ1	Columbina inca	H	Ad	52	2018-02-11	CSCB	10° 0'17.57	085°41'7.96
ASCJ2	Turdus grayi	M	Ad	68	2018-02-11	CSCB	10° 0'17.57	085°41'7.96
ASCJ3	Columbina inca	H	Ad	37.5	2018-02-11	CSCB	10° 0'17.57	085°41'7.96
ASCK1	Pitangus sulphuratus	H	Ad	75	2018-02-11	CSCC	09°59'45.12	085°41'58.87
ASCK2	Quiscalus mexicanus	H	Ad	115	2018-02-11	CSCC	09°59'45.12	085°41'58.87
ASCK3	Amazilia rutila	M	Ad	5	2018-02-12	CSCC	09°59'45.12	085°41'58.87
ASCK4	Quiscalus mexicanus	M	Ad	115	2018-02-12	CSCC	09°59'45.12	085°41'58.87
ASCK5	Campylorhynchus rufinucha	M	Ad	29	2018-02-12	CSCC	09°59'45.12	085°41'58.87
ASCL1	Campylorhynchus rufinucha	H	Ad	29	2018-03-07	CSCD	09°59'52.57	085°41'44.99
ASCL2	Columbina inca	M	Ad	50	2018-03-07	CSCD	09°59'52.57	085°41'44.99
ASCL3	Columbina inca	NA	Ad	60	2018-03-07	CSCD	09°59'52.57	085°41'44.99
ASCM1	Columbina inca	H	Ad	61	2018-03-07	CSCE	10° 0'40.80	085°43'3.30
ASCM2	Columbina inca	M	Ad	49	2018-03-07	CSCE	10° 0'40.80	085°43'3.30
ASCM3	Columbina inca	M	Ad	53	2018-03-08	CSCE	10° 0'40.80	085°43'3.30
ASCM4	Columbina inca	H	Ad	52	2018-04-27	CSCE	10° 0'40.80	085°43'3.30
ASCM5	Icterus pustulatus	M	Ad	45	2018-04-27	CSCE	10° 0'40.80	085°43'3.30
ASCM6	Icterus pustulatus	M	Ad	40	2018-04-27	CSCE	10° 0'40.80	085°43'3.30
ASCM7	Vireo flavoviridis	M	Ad	16	2018-04-27	CSCE	10° 0'40.80	085°43'3.30
ASCM8	Icterus pustulatus	M	Ad	45	2018-04-27	CSCE	10° 0'40.80	085°43'3.30
ASCM9	Campylorhynchus rufinucha	H	Ad	33.5	2018-04-27	CSCE	10° 0'40.80	085°43'3.30
ASCM10	Vireo flavoviridis	H	Ad	26	2018-04-27	CSCE	10° 0'40.80	085°43'3.30
ASCM11	Columbina inca	M	Ad	51	2018-04-27	CSCE	10° 0'40.80	085°43'3.30
ASCM12	Geothlypis philadelphia	M	Ad	8	2018-04-27	CSCE	10° 0'40.80	085°43'3.30
ASCN1	Amazilia rutila	M	Ad	4.5	2018-04-26	CSCF	10° 0'10.19	085°40'54.41
ASCN2	Tolmomyias sulphurescens	H	Ad	14.5	2018-04-27	CSCF	10° 0'10.19	085°40'54.41
ASCN3	Tolmomyias sulphurescens	H	Ad	16	2018-04-27	CSCF	10° 0'10.19	085°40'54.41
ASCN4	Campylorhynchus rufinucha	M	Ad	35	2018-04-27	CSCF	10° 0'10.19	085°40'54.41
ASCN5	Tolmomyias sulphurescens	M	Ad	19	2018-04-27	CSCF	10° 0'10.19	085°40'54.41
ASCN6	Thryophilus pleurostictus	M	Ad	16.5	2018-04-27	CSCF	10° 0'10.19	085°40'54.41
ATAA1	Amazilia tzacatl	H	Ad	6	2018-07-07	CTAA	09°44'1.88	082°52'21.43
ATAA2	Sporophila torqueola	M	Ad	13	2018-07-07	CTAA	09°44'1.88	082°52'21.43
ATAA3	Sporophila torqueola	M	Ad	11	2018-07-07	CTAA	09°44'1.88	082°52'21.43
ATAA4	Pitangus sulphuratus	M	Ad	64	2018-07-07	CTAA	09°44'1.88	082°52'21.43
ATAA5	Pitangus sulphuratus	M	Ad	60	2018-07-07	CTAA	09°44'1.88	082°52'21.43
ATAA6	Sporophila torqueola	M	Ad	11	2018-07-07	CTAA	09°44'1.88	082°52'21.43
ATAA7	Amazilia tzacatl	H	Ad	5	2018-07-07	CTAA	09°44'1.88	082°52'21.43
ATAA8	Crotophaga sulcirostris	M	Ad	77	2018-07-07	CTAA	09°44'1.88	082°52'21.43
ATAA9	Ramphocelus passerinii	M	Ad	20	2018-07-07	CTAA	09°44'1.88	082°52'21.43
ATAA10	Sporophila torqueola	H	Ad	10	2018-07-07	CTAA	09°44'1.88	082°52'21.43
ATAA11	Sporophila torqueola	M	Ad	10	2018-07-07	CTAA	09°44'1.88	082°52'21.43
ATAA12	Tyrannus melancholicus	M	Ad	25	2018-07-07	CTAA	09°44'1.88	082°52'21.43
ATAA13	Sporophila torqueola	M	Ad	11.5	2018-07-07	CTAA	09°44'1.88	082°52'21.43
ATAA14	Sporophila torqueola	M	Ad	10	2018-07-07	CTAA	09°44'1.88	082°52'21.43
ATAA15	Sporophila torqueola	M	Ad	10	2018-07-07	CTAA	09°44'1.88	082°52'21.43
ATAA16	Sporophila torqueola	H	Ad	10.5	2018-07-07	CTAA	09°44'1.88	082°52'21.43
ATAA17	Sporophila torqueola	M	Ad	10	2018-07-07	CTAA	09°44'1.88	082°52'21.43
ATAA18	Sporophila torqueola	M	Ad	10	2018-07-07	CTAA	09°44'1.88	082°52'21.43
ATAA19	Turdus grayi	H	Ad	70	2018-07-07	CTAA	09°44'1.88	082°52'21.43
ATAA20	Nyctidromus albicollis	H	Ad	56	2018-07-07	CTAA	09°44'1.88	082°52'21.43
ATAA21	Tyrannus melancholicus	M	Ad	38	2018-07-07	CTAA	09°44'1.88	082°52'21.43
ATAA22	Ramphocelus passerinii	M	Ad	28	2018-07-07	CTAA	09°44'1.88	082°52'21.43
ATAB1	Amazilia tzacatl	M	Ad	5	2018-07-08	CTAB	09°41'58.77	082°54'21.03
ATAB2	Glaucis aeneus	H	Ad	6	2018-07-08	CTAB	09°41'58.77	082°54'21.03
ATAB3	Turdus grayi	M	Ad	70	2018-07-08	CTAB	09°41'58.77	082°54'21.03
ATAC1	Amazilia tzacatl	H	Ad	7	2018-07-24	CTAC	09°44'34.87	082°53'39.20
ATAC2	Habia fuscicauda	M	Ad	47	2018-07-24	CTAC	09°44'34.87	082°53'39.20
ATAC3	Phaethornis striigularis	M	Ad	2.5	2018-07-24	CTAC	09°44'34.87	082°53'39.20
ATAC4	Habia fuscicauda	H	Ad	28	2018-07-24	CTAC	09°44'34.87	082°53'39.20
ATAC5	Habia fuscicauda	H	Ad	39.5	2018-07-24	CTAC	09°44'34.87	082°53'39.20
ATAC6	Chloroceryle amazona	M	Ad	32	2018-07-24	CTAC	09°44'34.87	082°53'39.20
ATAC7	Amazilia tzacatl	H	Ad	4.5	2018-07-24	CTAC	09°44'34.87	082°53'39.20
ATAC8	Xiphorhynchus erythropygius	H	Ad	43	2018-07-24	CTAC	09°44'34.87	082°53'39.20
ATAD1	Glaucis aeneus	M	Ad	7	2018-07-25	CTAD	09°34'12.86	082°43'30.70
ATAD2	Glaucis aeneus	M	Ad	7	2018-07-25	CTAD	09°34'12.86	082°43'30.70
ATAD3	Amazilia tzacatl	M	Ad	5	2018-07-25	CTAD	09°34'12.86	082°43'30.70
ATAE1	Phaethornis longirostris	M	Ad	6	2018-08-08	CTAE	09°40'40.40	082°49'53.14
ATAE2	Troglodytes aedon	M	Ad	10	2018-08-08	CTAE	09°40'40.40	082°49'53.14
ATAE3	Glaucis aeneus	M	Ad	5	2018-08-08	CTAE	09°40'40.40	082°49'53.14
ATAE4	Sporophila torqueola	H	Ad	10	2018-08-08	CTAE	09°40'40.40	082°49'53.14
ATAE5	Sporophila funerea	H	Ad	12	2018-08-08	CTAE	09°40'40.40	082°49'53.14
ATAE6	Sporophila torqueola	H	Ad	10	2018-08-08	CTAE	09°40'40.40	082°49'53.14
ATAE7	Todirostrum cinereum	M	Ad	5.5	2018-08-08	CTAE	09°40'40.40	082°49'53.14
ATAE8	Sporophila torqueola	M	Ad	9.5	2018-08-08	CTAE	09°40'40.40	082°49'53.14
ATAE9	Sporophila torqueola	M	Ad	10.5	2018-08-08	CTAE	09°40'40.40	082°49'53.14
ATAE10	Dendrocincla fuliginosa	M	Ad	37	2018-08-08	CTAE	09°40'40.40	082°49'53.14
ATAE11	Sporophila torqueola	H	Ad	10	2018-08-08	CTAE	09°40'40.40	082°49'53.14
ATAE12	Sporophila torqueola	H	Ad	9.5	2018-08-08	CTAE	09°40'40.40	082°49'53.14
ATAE13	Mionectes oleagineus	M	Ad	10.5	2018-08-08	CTAE	09°40'40.40	082°49'53.14
ATAF1	Myiozetetes similis	H	Ad	20.5	2018-08-09	CTAF	09°33'58.61	082°55'23.06
ATAF2	Euphonia luteicapilla	M	Ad	10.5	2018-08-09	CTAF	09°33'58.61	082°55'23.06
ATAF3	Phaethornis longirostris	M	Ad	6	2018-08-09	CTAF	09°33'58.61	082°55'23.06
ATAF4	Crotophaga sulcirostris	M	Ad	83	2018-08-09	CTAF	09°33'58.61	082°55'23.06
ATAF5	Troglodytes aedon	H	Ad	11	2018-08-09	CTAF	09°33'58.61	082°55'23.06
ATAH1	Myiozetetes similis	M	Ad	26	2018-08-19	CTAH	09°44'19.39	082°50'34.34
ATAH2	Myiozetetes similis	M	Ad	27	2018-08-19	CTAH	09°44'19.39	082°50'34.34
ATAH3	Myiozetetes similis	M	Ad	29	2018-08-19	CTAH	09°44'19.39	082°50'34.34
ATAH4	Myiozetetes similis	M	Ad	29	2018-08-19	CTAH	09°44'19.39	082°50'34.34
ATAH5	Myiozetetes similis	M	Ad	25	2018-08-19	CTAH	09°44'19.39	082°50'34.34
ATAH6	Troglodytes aedon	M	Ad	13	2018-08-19	CTAH	09°44'19.39	082°50'34.34
ATAI1	Patagioenas flavirostris	M	Ad	260	2018-09-28	CTAA	09°44'1.88	082°52'21.43
ATAI2	Sporophila torqueola	M	Ad	11.5	2018-09-28	CTAA	09°44'1.88	082°52'21.43
ATAI3	Sporophila torqueola	M	Ad	9.5	2018-09-28	CTAA	09°44'1.88	082°52'21.43
ATAI4	Sporophila torqueola	H	Ad	10.5	2018-09-28	CTAA	09°44'1.88	082°52'21.43
ATAI5	Sporophila torqueola	M	Ad	11	2018-09-29	CTAA	09°44'1.88	082°52'21.43
ATAI6	Pitangus sulphuratus	H	Ad	60	2018-09-29	CTAA	09°44'1.88	082°52'21.43
ATAI7	Pitangus sulphuratus	H	Ad	63	2018-09-29	CTAA	09°44'1.88	082°52'21.43
ATAI8	Sporophila torqueola	NI	Ad	10	2018-09-29	CTAA	09°44'1.88	082°52'21.43
ATAJ1	Empidonax virescens	M	Ad	14.5	2018-09-29	CTAB	09°41'58.77	082°54'21.03
ATAJ2	Catharus ustulatus	M	Ad	27	2018-09-29	CTAB	09°41'58.77	082°54'21.03
ATAJ3	Empidonax virescens	M	Ad	12	2018-09-29	CTAB	09°41'58.77	082°54'21.03
ATAJ4	Xiphorhynchus susurrans	H	Ad	46.5	2018-09-29	CTAB	09°41'58.77	082°54'21.03
ATAK1	Phaethornis striigularis	H	Ad	2.5	2018-10-14	CTAD	09°34'12.86	082°43'30.70
ATAL1	Turdus grayi	H	Ad	79	2018-10-14	CTAC	09°44'34.87	082°53'39.20
ATAL2	Parkesia noveboracensis	M	Ad	14	2018-10-14	CTAC	09°44'34.87	082°53'39.20
ATAL3	Empidonax alnorum	M	Ad	12.5	2018-10-14	CTAC	09°44'34.87	082°53'39.20
ATAL4	Piranga rubra	M	Ad	32	2018-10-14	CTAC	09°44'34.87	082°53'39.20
ATAL5	Empidonax virescens	M	Ad	10	2018-10-14	CTAC	09°44'34.87	082°53'39.20
ATAM1	Empidonax virescens	M	Ad	13.5	2018-11-04	CTAF	09°33'58.61	082°55'23.06
ATAN1	Amazilia tzacatl	M	Ad	5	2018-11-04	CTAE	09°40'40.40	082°49'53.14
ATAN2	Crotophaga sulcirostris	H	Ad	73	2018-11-04	CTAE	09°40'40.40	082°49'53.14
ATAN3	Crotophaga sulcirostris	M	Ad	81	2018-11-04	CTAE	09°40'40.40	082°49'53.14
ATAN4	Dendrocincla fuliginosa	M	Ad	46	2018-11-04	CTAE	09°40'40.40	082°49'53.14
ATA01	Vireo flavifrons	M	Ad	16	2018-11-09	CTAH	09°44'19.39	082°50'34.34
ATA02	Amazilia tzacatl	M	Ad	6	2018-11-09	CTAH	09°44'19.39	082°50'34.34
ATA03	Sporophila torqueola	M	Ad	11	2018-11-09	CTAH	09°44'19.39	082°50'34.34
ATA04	Myiozetetes similis	M	Ad	27	2018-11-09	CTAH	09°44'19.39	082°50'34.34
ATA05	Parkesia noveboracensis	M	Ad	14.5	2018-11-09	CTAH	09°44'19.39	082°50'34.34
