# Supplementary material for: Serosurvey in Two Dengue Hyperendemic Areas of Costa Rica Evidence Active Circulation of WNV and SLEV in Peri-Domestic and Domestic Animals and in Humans
Source: Pathogens. 2022 Dec 21;12(1):7. doi: 10.3390/pathogens12010007 (PMC9863573; doi:10.3390/pathogens12010007)
Supplement: Supplementary file 1 [file pathogens-12-00007-s001.zip › Table S2 mosquitoes.xlsx]

## Sheet: Table S2
ID	Household	Tramp	Species	Number of mosquitoes per pool
OAC1	CSCA	CDC1	Culex restrictor	5
OAC2	CSCA	CDC2	Anopheles albimanus	1
OAC3	CSCA	CDC2	Culex (Melanoconion) sp	1
OAC4	CSCA	CDC3	Anopheles pseudopuctipennis	3
OAC5	CSCA	CDC3	Culex restrictor	3
OAC6	CSCA	CDC3	Culex (Culex) quinquefasciatus	1
OAC7	CSCA	CDC3	Culex (Culex) quinquefasciatus	2
OAC8	CSCA	CDC3	Culex restrictor	1
OAC9	CSCA	CDC4	Anopheles pseudopuctipennis	1
OAC10	CSCA	CDC4	Culex restrictor	1
OAC11	CSCA	CDC4	Culex (Melanoconion) theobaldi	2
OAC12	CSCA	CDC4	Culex restrictor	3
OAC13	CSCA	CDC4	Culex (Culex) quinquefasciatus	1
OAC14	CSCA	CDC4	Culex sp.	1
OAC15	CSCA	CDC4	Culex (Culex) quinquefasciatus	15
OBC1	CSCB	CDC2	Culex sp.	1
OBC2	CSCB	CDC2	Anopheles albimanus	1
OBC3	CSCB	CDC3	Culex (Culex) coronator	1
OBC4	CSCB	CDC3	Culex (Culex) nigripalpus	1
OBC5	CSCB	CDC4	Psorophora confinnis	1
OBC6	CSCB	CDC4	Culex (Melanoconion) erraticus	1
OBC7	CSCB	CDC4	Culex sp.	1
OBC8	CSCB	CDC4	Culex (Melanoconion) sp	1
OBC9	CSCB	CDC4	Culex mollis	1
OCC1	CSCC	CDC1	Deinocerites pseudes	17
OCC2	CSCC	CDC1	Culex restrictor	1
OCC3	CSCC	CDC1	Deinocerites epitedeus	4
OCC4	CSCC	CDC1	Culex (Culex) quinquefasciatus	3
OCC5	CSCC	CDC1	Culex sp.	1
OCC6	CSCC	CDC1	Culex (Melanoconion) theobaldi	1
OCC7	CSCC	CDC1	Psorophora confinnis	1
OCC8	CSCC	CDC1	Anopheles punctimacula	5
OCC9	CSCC	CDC1	Anopheles albimanus	2
OCC10	CSCC	CDC1	Deinocerites pseudes	8
OCC11	CSCC	CDC2	Deinocerites pseudes	4
OCC12	CSCC	CDC2	Culex sp.	1
OCC13	CSCC	CDC2	Anopheles punctimacula	3
OCC14	CSCC	CDC2	Culex (Culex) quinquefasciatus	2
OCC15	CSCC	CDC2	Psorophora confinnis	1
OCC16	CSCC	CDC3	Deinocerites pseudes	5
OCC17	CSCC	CDC4	Anopheles punctimacula	2
OCC18	CSCC	CDC4	Psorophora sp.	1
OCC19	CSCC	CDC4	Psorophora confinnis	1
OCC20	CSCC	CDC4	Deinocerites pseudes	6
ODA1	CSCD	Ae2	Deinocerites pseudes	1
ODC1	CSCD	CDC1	Anopheles albimanus	1
ODC2	CSCD	CDC1	Anopheles albimanus	6
ODC3	CSCD	CDC1	Psorophora confinnis	1
ODC4	CSCD	CDC1	Anopheles punctimacula	1
ODC5	CSCD	CDC2	Anopheles albimanus	7
ODC6	CSCD	CDC2	Psorophora confinnis	3
ODC7	CSCD	CDC2	Psorophora sp.	1
ODC8	CSCD	CDC2	Culex (Melanoconion) sp	1
ODC9	CSCD	CDC2	Anopheles punctimacula	1
ODC10	CSCD	CDC2	Culex sp.	1
ODC11	CSCD	CDC2	Culex (Culex) quinquefasciatus	1
ODC12	CSCD	CDC2	Anopheles sp.	1
ODC13	CSCD	CDC2	Culex (Melanoconion) theobaldi	1
ODC14	CSCD	CDC3	Anopheles albimanus	5
ODC15	CSCD	CDC3	Anopheles punctimacula	1
ODC16	CSCD	CDC3	Culex (Melanoconion) sp	3
ODC17	CSCD	CDC3	Deinocerites pseudes	3
ODC18	CSCD	CDC3	Culex (Culex) quinquefasciatus	1
ODC19	CSCD	CDC3	Culex (Melanoconion) theobaldi	3
ODC20	CSCD	CDC4	Uronataenia coatzalcoalcos	1
ODC21	CSCD	CDC4	Culex (Culex) quinquefasciatus	20
ODC22	CSCD	CDC4	Anopheles punctimacula	1
ODC23	CSCD	CDC4	Psorophora cilipes	1
ODC24	CSCD	CDC4	Culex (Culex) quinquefasciatus	20
ODC25	CSCD	CDC4	Culex sp.	3
ODC26	CSCD	CDC4	Culex (Culex) quinquefasciatus	3
OIC1	CSCI	CDC3	Culex (Culex) quinquefasciatus	1
OIC2	CSCI	CDC3	Culex chidesteri	1
OIC3	CSCI	CDC3	Culex (Culex) quinquefasciatus	1
OIC4	CSCI	CDC4	Anopheles pseudopuctipennis	2
OJC1	CSCJ	CDC1	Trichoprosopon digitatum	1
OJC2	CSCJ	CDC4	Anopheles pseudopuctipennis	2
OJC3	CSCJ	CDC4	Deinocerites pseudes	3
OJC4	CSCJ	CDC4	Culex (Melanoconion) sp	2
OKC1	CSCK	CDC1	Deinocerites pseudes	1
OKC2	CSCK	CDC2	Deinocerites pseudes	2
OKC3	CSCK	CDC2	Culex (Culex) quinquefasciatus	3
OKC6	CSCK	CDC3	Deinocerites pseudes	3
OKC4	CSCK	CDC4	Deinocerites pseudes	2
OKC5	CSCK	CDC4	Culex (Culex) quinquefasciatus	1
OLC1	CSCL	CDC3	Deinocerites pseudes	1
OLC2	CSCL	CDC4	Deinocerites pseudes	9
OLC3	CSCL	CDC4	Culex sp.	1
OLC4	CSCL	CDC4	Culex (Culex) quinquefasciatus	1
OEC1	CSCE	CDC2	Deinocerites pseudes	5
OEC2	CSCE	CDC2	Culex (Melanoconion) sp.	1
OEC3	CSCE	CDC2	Culex (Culex) nigripalpus	8
OEC4	CSCE	CDC2	Uronataenia coatzalcoalcos	1
OEC5	CSCE	CDC2	Anopheles sp.	1
OEC6	CSCE	CDC2	Culex restrictor	1
OEC7	CSCE	CDC2	Culex restrictor	1
OFC1	CSCF	CDC1	Culex restrictor	1
OFC2	CSCF	CDC1	Culex (Culex) chidesteri	1
OFC3	CSCF	CDC1	Anopheles albimanus	10
OFC4	CSCF	CDC1	Anopheles albimanus	1
OFC5	CSCF	CDC1	Anopheles apicimacula	1
OFC6	CSCF	CDC1	Aedeomyia squamipennis	2
OFC7	CSCF	CDC1	Culex restrictor	3
OFC8	CSCF	CDC1	Culex (Melanoconion) theobaldi	7
OFC9	CSCF	CDC3	Psorophora sp.	1
OFC10	CSCF	CDC3	Culex (Melanoconion) theobaldi	7
OFC11	CSCF	CDC3	Culex restrictor	8
OFC12	CSCF	CDC3	Culex restrictor	1
OFC13	CSCF	CDC3	Anopheles albimanus	12
OFC14	CSCF	CDC4	Culex spp	7
OFC15	CSCF	CDC4	Culex (Culex) coronator	20
OFC16	CSCF	CDC4	Culex (Melanoconion) sp.	1
OFC17	CSCF	CDC4	Culex (Melanoconion) theobaldi	2
OFC18	CSCF	CDC4	Culex quinquefasciatus	4
OFC20	CSCF	CDC4	Culex restrictor	15
OFC21	CSCF	CDC4	Anopheles pseudopuctipennis	3
OFC22	CSCF	CDC4	Culex quinquefasciatus	1
OFC23	CSCF	CDC4	Culex quinquefasciatus	1
OGC1	CSCG	CDC2	Culex sp.	1
OGC2	CSCG	CDC2	Culex coronator	5
OGC3	CSCG	CDC2	Culex restrictor	3
OGC4	CSCG	CDC2	Anopheles neomaculipalpus	1
OGC5	CSCG	CDC2	Anopheles sp.	1
OGC6	CSCG	CDC4	Culex sp.	1
OGC7	CSCG	CDC4	Culex quinquefasciatus	1
OHC1	CSCH	CDC2	Anopheles albimanus	1
OHC2	CSCH	CDC2	Culex quinquefasciatus	6
OHC3	CSCH	CDC2	Uronataenia coatzalcoalcos	1
OHC4	CSCH	CDC2	Culex quinquefasciatus	1
OHC5	CSCH	CDC3	Culex sp	1
OHC6	CSCH	CDC4	Culex coronator	3
OHC7	CSCH	CDC4	Culex quinquefasciatus	8
OHC8	CSCH	CDC4	Sabethes undosus	1
OHC9	CSCH	CDC4	Anopheles albimanus	1
OHC10	CSCH	CDC4	Anopheles neomaculipalpus	1
OHC11	CSCH	CDC4	Deinocerites pseudes	1
OHC12	CSCH	CDC4	Culex (Melanoconion) taenopus	1
OMC1	CSCM	CDC3	Deinocerites pseudes	7
OMC2A	CSCM	CDC3	Deinocerites pseudes	1
OMC2B	CSCM	CDC3	Deincerites pseudes	1
OMC3B	CSCM	CDC3	Haemagogus sp	2
OMC4	CSCM	CDC4	Deinocerites pseudes	1
OMC5	CSCM	CDC4	Culex coronator	1
OMC6	CSCM	CDC4	Anopheles pseudopuctipennis	1
ONC1	CSCN	CDC1	Culex coronator	1
ONC2	CSCN	CDC1	Culex (Culex)	1
ONC3	CSCN	CDC1	Cx (Carrollia)	2
ONC4	CSCN	CDC2	Deinocerites pseudes	1
ONC5	CSCN	CDC4	Deinocerites pseudes	1
OOC1	CSCO	CDC1	Deinocerites pseudes	1
OOC2	CSCO	CDC2	Deinocerites pseudes	6
OOC3A	CSCO	CDC2	Deinocerites pseudes	1
OOC3B	CSCO	CDC2	Deinocerites pseudes	1
OOC4	CSCO	CDC3	Deinocerites pseudes	11
OOC5	CSCO	CDC4	Deinocerites pseudes	20
OOC6	CSCO	CDC4	Deinocerites pseudes	13
OOC7	CSCO	CDC4	haemagogus sp	1
OOC8	CSCO	CDC4	Culex (Carollia) sp	1
OPC1A	CSCP	CDC2	Deinocerites costaricensis	1
OPC1B	CSCP	CDC2	deinocerites costarricensis	1
OPC2	CSCP	CDC3	Deinocerites pseudes	1
OPC3A	CSCP	CDC3	Anopheles neomaculipalpus	1
OPC3B	CSCP	CDC3	Anopheles neomaculipalpus	1
TAC1	CTAA	CDC1	Culex lactator	2
TAC2	CTAA	CDC2	Culex (Melanoconion) adamesi	1
TAC3	CTAA	CDC2	Culex stigmatosoma	2
TAC4	CTAA	CDC2	Culex spp	2
TAC5	CTAB	CDC1	Culex (Mel) Sissipes Section	1
TBC1	CTAB	CDC2	Culex quinquefasciatus	1
TBC2	CTAB	CDC3	Culex coronator	2
TBC3	CTAB	CDC3	Culex quinquefasciatus	2
TBC4	CTAB	CDC4	Culex coronator	1
TBC5	CTAB	CDC4	Culex (Melanoconion)sp	1
TBC6	CTAB	CDC4	Shannoniana fluviatilis	1
TBC7	CTAB	CDC4	Wywomyia complosa	1
TCC1	CTAC	CDC1	Culex coronator	1
TCC2	CTAC	CDC1	Culex coronator	1
TCC3	CTAC	CDC1	Culex coronator	2
TCC4	CTAC	CDC1	Psorophora ferox	1
TCC5	CTAC	CDC1	Wyeomyia sp	1
TCC6	CTAC	CDC1	Mansonia dyari	1
TCC7	CTAC	CDC1	Culex nigripalpus	1
TCC8	CTAC	CDC2	Psorophora ferox	1
TCC9	CTAC	CDC2	Culex coronator	4
TCC10	CTAC	CDC2	Culex quinquefasciatus	1
TCC11	CTAC	CDC3	Psorophora ferox	1
TCC12	CTAC	CDC3	Anopheles aquasalis	2
TCC13	CTAC	CDC3	Culex coronator	2
TCC14	CTAC	CDC4	Psorophora ferox	2
TCC15	CTAC	CDC4	Anopheles apicimacula	2
TCC16	CTAC	CDC4	Culex coronator	20
TCC17	CTAC	CDC4	Culex coronator	13
TCC18	CTAC	CDC4	Culex (Melanoconion) nicaroensis	3
TCC19	CTAC	CDC4	Mansonia dyari	3
TCC20	CTAC	CDC4	Culex sp.	1
TCC21	CTAC	CDC4	Wyemyia sp	1
TCC22	CTAC	CDC4	Culex (Melanoconion) sp	1
TCC23	CTAC	CDC4	Culex (Melanoconion) sp	1
TCC24	CTAC	CDC4	Culex coronator	1
TCC25	CTAC	CDC4	Culex sp	1
TCC26	CTAC	CDC4	Culex sp	1
TCC27	CTAC	CDC4	Culex coronator	10
TCC28	CTAC	CDC4	Culex (Melanoconion) adamesi	1
TCC29	CTAC	CDC4	Mansonia titillans	29
TDC1	CTAD	CDC1	Psorophora ferox	1
TDC2	CTAD	CDC1	Coquilletidia nigricans	1
TDC3	CTAD	CDC1	Limatus durhamii	1
TDC4	CTAD	CDC1	Culex coronator	1
TDC5	CTAD	CDC1	Wyeomyia sp	1
TDC6	CTAD	CDC2	Culex nigripalpus	1
TDC7	CTAD	CDC2	Psorophora ferox	1
TDC8	CTAD	CDC2	Psorophora ferox	1
TDC9	CTAD	CDC4	Limatus durhamii	2
TDC10	CTAD	CDC4	Wyeomyia sp	3
TDC11	CTAD	CDC4	Mansonia sp	4
TDC12	CTAD	CDC4	Anopheles sp.	3
TDC13	CTAD	CDC4	Culex coronator	20
TDC14	CTAD	CDC4	Culex nigripalpus	4
TDC15	CTAD	CDC4	Culex sp	18
TDC16	CTAD	CDC3	Culex pleuristratus	2
TDC17	CTAD	CDC3	Wyeomyia sp	5
TDC18	CTAD	CDC3	Culex coronator	2
TDC19	CTAD	CDC3	Aedes aegypti	2
TDC20	CTAD	CDC3	Culex spp	2
TDC21	CTAD	CDC3	Mansonia dyari	2
TDC22	CTAD	CDC3	Culex (Melanoconion) sp	4
TEC1	CTAE	CDC1	Culex coronator	2
TEC2	CTAE	CDC1	Mansonia titillans	1
TEC3	CTAE	CDC1	Anopheles sp.	1
TEC4	CTAE	CDC1	Psorophora ferox	1
TEC5	CTAE	CDC1	Culex (Melanoconion) sp	1
TEC6	CTAE	CDC1	Culex spp	4
TEC7	CTAE	CDC2	Anopheles sp.	1
TEC8	CTAE	CDC2	Mansonia titillans	1
TEC9	CTAE	CDC2	Limatus durhamii	1
TEC10	CTAE	CDC3	Mansonia titillans	3
TEC11	CTAE	CDC3	Culex coronator	2
TEC12	CTAE	CDC3	Culex (Melanocion) sp	2
TEC13	CTAE	CDC4	Wyeomyia sp	2
TEC14	CTAE	CDC4	Limatus asolleptus	2
TEC15	CTAE	CDC4	Limatus durhamii	1
TEC16	CTAE	CDC4	Culex coronator	3
TEC17	CTAE	CDC4	Mansonia titillans	8
TEC18	CTAE	CDC4	Culex spp	5
TEC19	CTAE	CDC4	Culex quinquefasciatus	2
TEC20	CTAE	CDC4	Culex (Melanoconion) sp	2
TEC21	CTAE	CDC4	Culex secundus	1
TFC1	CTAF	CDC1	Culex quinquefasciatus	1
TFC2	CTAF	CDC1	Culex quinquefasciatus	1
TFC3	CTAF	CDC1	Culex quinquefasciatus	1
TFC4	CTAF	CDC1	Culex quinquefasciatus	1
TFC5	CTAF	CDC1	Culex quinquefasciatus	1
TFC6	CTAF	CDC1	Culex quinquefasciatus	20
TFC7	CTAF	CDC1	Culex quinquefasciatus	20
TFC8	CTAF	CDC1	Culex quinquefasciatus	20
TFC9	CTAF	CDC1	Culex quinquefasciatus	20
TFC10	CTAF	CDC1	Culex quinquefasciatus	10
TFC11	CTAF	CDC1	Mansonia sp	1
TFC12	CTAF	CDC1	Culex quinquefasciatus	9
TFC13	CTAF	CDC2	Culex quinquefasciatus	20
TFC14	CTAF	CDC2	Culex quinquefasciatus	20
TFC15	CTAF	CDC2	Culex quinquefasciatus	20
TFC16	CTAF	CDC2	Culex quinquefasciatus	19
TFC17	CTAF	CDC2	Culex quinquefasciatus	1
TFC18	CTAF	CDC2	Culex quinquefasciatus	4
TFC19	CTAF	CDC4	Anopheles apicimacula	1
TFC20	CTAF	CDC4	Psorophora lineata	1
TFC21	CTAF	CDC4	Culex coronator	5
TFC22	CTAF	CDC4	Culex spp	3
TFC23	CTAF	CDC4	Culex nigripalpus	1
TFC24	CTAF	CDC4	Culex quinquefasciatus	9
TFC25	CTAF	CDC4	Culex (Melanoconion) sp	17
TFC26	CTAF	CDC4	Culex (Melanoconion) sp	1
TGC1	CTAG	CDC1	Culex pseudostigmatosoma	20
TGC2	CTAG	CDC1	Culex pseudostigmatosoma	17
TGC3	CTAG	CDC1	Culex pseudostigmatosoma	1
TGC4	CTAG	CDC1	Culex pseudostigmatosoma	1
TGC5	CTAG	CDC1	Mansonia titillans	1
TGC6	CTAG	CDC2	Culex pseudostigmatosoma	1
TGC7	CTAG	CDC3	Culex pseudostigmatosoma	11
TGC8	CTAG	CDC3	Culex quinquefasciatus	2
TGC9	CTAG	CDC3	Anopheles vestitipennis	1
TGC10	CTAG	CDC4	Limatus durhamii	1
TGC11	CTAG	CDC4	Mansonia titillans	1
TGC12	CTAG	CDC4	Culex pseudostigmatosoma	2
THC1	CTAH	CDC1	Culex quinquefasciatus	1
THC2	CTAH	CDC2	Culex quinquefasciatus	4
THC3	CTAH	CDC2	Culex quinquefasciatus	1
THC4	CTAH	CDC3	Uronataenia hystera	1
THC5	CTAH	CDC3	Limatus durhamii	1
THC6	CTAH	CDC3	Culex sp	1
THC7	CTAH	CDC4	Culex spp	8
THC8	CTAH	CDC4	Culex coronator	1
THC9	CTAH	CDC4	Culex quinquefasciatus	2
THC10	CTAH	CDC4	Culex (Melanoconion) sp	2
THC11	CTAH	CDC4	Culex pseudostigmatosoma	12
TJC1	CTAJ	CDC2	Culex nigripalpus	1
TJC2	CTAJ	CDC3	Culex nigripalpus	1
TJC3	CTAJ	CDC3	Culex nigripalpus	1
TJC4	CTAJ	CDC4	Culex quinquefasciatus	1
TJC5	CTAJ	CDC4	Culex nigripalpus	1
TJC6	CTAJ	CDC4	Psorophora ciliata	1
TKC1	CTAK	CDC1	Mansonia titillans	1
TKC2	CTAK	CDC1	Wyeomyia sp	1
TKC3	CTAK	CDC1	Culex (Culex) declarator	1
TKC4	CTAK	CDC4	Culex (Culex) coronator	2
TKC5	CTAK	CDC4	Mansonia titillans	2
TKC6	CTAK	CDC4	Limatus durhamii	2
TKC7	CTAK	CDC4	Culex quinquefasciatus	1
TKC8	CTAK	CDC4	Culex declarator	1
TKC9	CTAK	CDC2	Culex quinquefasciatus	1
TKC10	CTAK	CDC2	Mansonia dyari	1
TKC11	CTAK	CDC2	Limatus durhamii	1
TLC1	CTAL	CDC1	Mansonia dyari	1
TLC2	CTAL	CDC2	Culex quinquefasciatus	1
TLC3	CTAL	CDC2	Culex sp	1
TLC4	CTAL	CDC3	Culex quinquefasciatus	1
TLC5	CTAL	CDC4	Culex sp	3
TLC6	CTAL	CDC4	Wyeomyia sp	3
TLC7	CTAL	CDC4	Culex nigripalpus	1
TLC8	CTAL	CDC4	Culex quinquefasciatus	1
TMC1	CTAM	CDC1	Culex quinquefasciatus	4
TMC2	CTAM	CDC1	Culex quinquefasciatus	20
TMC3	CTAM	CDC1	Culex quinquefasciatus	20
TMC4	CTAM	CDC1	Culex quinquefasciatus	20
TMC5	CTAM	CDC1	Culex quinquefasciatus	20
TMC6	CTAM	CDC1	Culex quinquefasciatus	4
TMC7	CTAM	CDC1	Culex quinquefasciatus	1
TMC8	CTAM	CDC1	Culex quinquefasciatus	1
TMC9	CTAM	CDC1	Culex quinquefasciatus	1
TMC10	CTAM	CDC2	Culex quinquefasciatus	20
TMC11	CTAM	CDC2	Culex quinquefasciatus	1
TMC12	CTAM	CDC3	Culex quinquefasciatus	1
TMC13	CTAM	CDC3	Culex quinquefasciatus	10
TMC14	CTAM	CDC4	Culex (Melanoconion) sp	1
TMC15	CTAM	CDC4	Culex quinquefasciatus	1
TNC1	CTAN	CDC1	Anopheles neomaculipalpus	1
TNC2	CTAN	CDC1	Wyeomyia sp	2
TNC3	CTAN	CDC1	Psorophora lineata	3
TNC4	CTAN	CDC1	Culesx sp	1
TNC5	CTAN	CDC1	Culex nigripalpus	1
TNC6	CTAN	CDC2	Wyeomyia sp	1
TNC7	CTAN	CDC2	Mansonia dyari	1
TNC8	CTAN	CDC3	Culex nigripalpus	1
TNC9	CTAN	CDC3	Mansonia titillans	1
TNC10	CTAN	CDC3	Mansonia titillans	5
TNC11	CTAN	CDC3	Mansonia titillans	20
TNC12	CTAN	CDC3	Mansonia titillans	1
TNC13	CTAN	CDC4	Anopheles sp.	1
TNC14	CTAN	CDC4	Mansonia titillans	7
TNC15	CTAN	CDC4	Culex sp	1
TOC1	CTAO	CDC1	Culex quinquefasciatus	15
TOC2	CTAO	CDC1	Culex quinquefasciatus	1
TOC3	CTAO	CDC2	Culex quinquefasciatus	11
TOC4	CTAO	CDC3	Culex quinquefasciatus	6
TOC5	CTAO	CDC4	Deinocerites pseudes	1
TOC6	CTAO	CDC4	Culex nigripalpus	2
TOC7	CTAO	CDC4	Mansonia titillans	1
TOC8	CTAO	CDC4	Limatus durhamii	1
TOC9	CTAO	CDC4	Culex sp	2
TOC10	CTAO	CDC4	Anopheles neomaculipalpus	1
TOC11	CTAO	CDC4	Anopheles neivai	1
